# Supplementary material for: Identifying T Cell Receptors from High-Throughput Sequencing: Dealing with Promiscuity in TCRα and TCRβ Pairing
Source: PLoS Comput Biol. 2017 Jan 19;13(1):e1005313. doi: 10.1371/journal.pcbi.1005313 (PMC5289640; doi:10.1371/journal.pcbi.1005313)
Supplement: S1 Dataset — (CSV) [file pcbi.1005313.s002.csv]

Cell_ID	CDR3A1	Numb_CDR3A1_Inserts	CDR3B	Numb_CDR3B_Inserts	CDR3A2	Numb_CDR3A2_Inserts	V_seg_A1	J_seg_A1	V_seg_B	D_seg_B	J_seg_B	V_seg_A2	J_seg_A2
P1299_1133	CILRDGWVTGYKYIF	14	CANNCGFF	7	NA	NA	TRAV26-2	TRAJ40	TRBV5-1	TRBD2	TRBJ1-4	NA	NA
P1299_1360	CAVEPVGGNTPLVF	11	CASTPGQALNEQYF	10	NA	NA	TRAV1-1	TRAJ29	TRBV6-4, TRBV6-6, TRBV12-4, TRBV6-5, TRBV6-3, TRBV12-3, TRBV6-2, TRBV6-1	TRBD1	TRBJ2-7	NA	NA
P1299_1419	CLVGSPFPTSGTYKYIF	10	CASSVAPGRDGYTF	8	NA	NA	TRAV4	TRAJ40	TRBV12-4, TRBV12-3	TRBD2	TRBJ1-2	NA	NA
P1299_1317	CVVSVGVLYSTLTF	10	CASSSGRTEHNEQFF	9	NA	NA	TRAV8-2	TRAJ11	TRBV11-2	TRBD1	TRBJ2-1	NA	NA
P1299_1225	CVVHQWGNLIF	9	CSVVLVDRGADTQYF	11	NA	NA	TRAV12-1	TRAJ42	TRBV29-1	TRBD1	TRBJ2-3	NA	NA
P1299_1432	CVVHQWGNLIF	9	CSVVLVDRGADTQYF	11	NA	NA	TRAV12-1	TRAJ42	TRBV29-1	TRBD1	TRBJ2-3	NA	NA
P1299_1121	CAVVDPSDGYNKLIF	9	CASSAGGTPDQPQHF	9	NA	NA	TRAV8-6	TRAJ4	TRBV9	TRBD2	TRBJ1-5	NA	NA
P1299_1454	CARRGAAGNKLTF	9	CASSPSAGDYEQYF	8	NA	NA	TRAV24	TRAJ17	TRBV4-3	TRBD1	TRBJ2-7	NA	NA
P1299_1352	CALTPDYKLSF	8	CASSRQGGYGYTF	4	NA	NA	TRAV12-2	TRAJ20	TRBV6-5	TRBD1	TRBJ1-2	NA	NA
P1299_1397	CALTPDYKLSF	8	CASSRQGGYGYTF	5	NA	NA	TRAV12-2	TRAJ20	TRBV15	TRBD1	TRBJ1-2	NA	NA
P1299_1205	CVVNEKEGNMLTF	8	CSVGEGLAYEQYF	5	NA	NA	TRAV12-1	TRAJ39	TRBV29-1	TRBD2	TRBJ2-7	NA	NA
P1299_1269	CATDSLSYNTDKLIF	7	CASSAYNEQFF	0	NA	NA	TRAV17	TRAJ34	TRBV9	TRBD1, TRBD2	TRBJ2-1	NA	NA
P1299_1158	CAACAEYGNKLVF	7	CASSVGGVTYNEQFF	6	NA	NA	TRAV27	TRAJ47	TRBV9	TRBD1, TRBD2	TRBJ2-1	NA	NA
P1299_1098	CVVSSVRGSYIPTF	7	CASSVDGGGGGYNEQFF	7	NA	NA	TRAV10	TRAJ6	TRBV9	TRBD2	TRBJ2-1	NA	NA
P1299_1181	CAVTKGLTGGGNKLTF	7	CASSGRDRQNTEAFF	7	NA	NA	TRAV8-4	TRAJ10	TRBV19	TRBD1	TRBJ1-1	NA	NA
P1299_1402	CALWGFQKLVF	7	CASSPAGQGAGTGELFF	9	NA	NA	TRAV3	TRAJ8	TRBV13	TRBD1	TRBJ2-2	NA	NA
P1299_1408	CATGDDKIIF	7	CSVPTSGGSNEQFF	7	NA	NA	TRAV12-2	TRAJ30	TRBV29-1	TRBD2	TRBJ2-1	NA	NA
P1299_1252	CAVDSTDKLIF	6	CASSLGGASYEQYF	3	CAVNARAGGTSYGKLTF	4	TRAV12-2	TRAJ34	TRBV12-4, TRBV12-3	TRBD2	TRBJ2-7	TRAV12-2	TRAJ34
P1299_1452	CAVDSTDKLIF	6	CASSLGGASYEQYF	3	CAVNARAGGTSYGKLTF	4	TRAV12-2	TRAJ34	TRBV12-4, TRBV12-3	TRBD2	TRBJ2-7	TRAV12-2	TRAJ34
P1299_1239	CAARVGSSASKIIF	6	CASSPTGPAYEQYF	8	CVVSGSYIPTF	2	TRAV13-1	TRAJ3	TRBV7-2	TRBD1, TRBD2	TRBJ2-7	TRAV13-1	TRAJ3
P1299_1327	CAARVGSSASKIIF	6	CASSPTGPAYEQYF	9	CVVSGSYIPTF	2	TRAV13-1	TRAJ3	TRBV7-2	TRBD1, TRBD2	TRBJ2-7	TRAV13-1	TRAJ3
P1299_1271	CAASSIQGAQKLVF	6	CASSPWDRANTGELFF	3	NA	NA	TRAV23/DV6	TRAJ54	TRBV4-3	TRBD1	TRBJ2-2	NA	NA
P1299_1450	CAVSPHKVIF	6	CASSSGTVSYEQYF	7	NA	NA	TRAV12-2	TRAJ50	TRBV18	TRBD1	TRBJ2-7	NA	NA
P1299_1366	CAVNEQSSGSARQLTF	6	CASSYSEQGYGYTF	5	NA	NA	TRAV12-2	TRAJ22	TRBV6-5	TRBD1	TRBJ1-2	NA	NA
P1299_1441	CAVNEQSSGSARQLTF	6	CASSYSEQGYGYTF	5	NA	NA	TRAV12-2	TRAJ22	TRBV6-5	TRBD1	TRBJ1-2	NA	NA
P1299_1461	CAPSGGKLIF	6	CSASGDRGADTQYF	6	CALDPFTGGGNKLTF	4	TRAV12-2	TRAJ23	TRBV20-1	TRBD1	TRBJ2-3	TRAV12-2	TRAJ23
P1299_1355	CAVTGDQFYF	6	CASSPGHAYEQYF	6	NA	NA	TRAV12-2	TRAJ49	TRBV27	TRBD1	TRBJ2-7	NA	NA
P1299_1148	CAAVPIQGAQKLVF	6	CASGTWGARQPQHF	12	NA	NA	TRAV29/DV5	TRAJ54	TRBV12-4, TRBV12-3	TRBD1, TRBD2	TRBJ1-5	NA	NA
P1299_1162	CAVTSDKLIF	6	CASSAGTGAYEQYF	12	NA	NA	TRAV12-2	TRAJ34	TRBV9	TRBD1	TRBJ2-7	NA	NA
P1299_1216	CAVNPDGKLIF	6	CSVPSRGYAGELFF	13	NA	NA	TRAV12-2	TRAJ23	TRBV20-1	TRBD1	TRBJ2-2	NA	NA
P1299_1330	CAVSGDDMRF	6	CASSAGTVSYEQYF	6	NA	NA	TRAV12-2	TRAJ43	TRBV6-4, TRBV6-3, TRBV6-2, TRBV6-1	TRBD1, TRBD2	TRBJ2-7	NA	NA
P1299_1338	CAGPGTNAGKSTF	6	CASSTRSSYEQYF	3	NA	NA	TRAV27	TRAJ27	TRBV19	TRBD2	TRBJ2-7	NA	NA
P1299_1418	CAVSDYKLSF	6	CSVGGGGAGVETQYF	13	NA	NA	TRAV12-2	TRAJ20	TRBV29-1	TRBD2	TRBJ2-5	NA	NA
P1299_1427	CAGVPYNNNDMRF	6	CASGTGTPYNEQFF	9	NA	NA	TRAV27	TRAJ43	TRBV9	TRBD1	TRBJ2-1	NA	NA
P1299_1458	CAVQADYGGATNKLIF	6	CASSLASGGALYNEQFF	9	NA	NA	TRAV20	TRAJ32	TRBV27	TRBD2	TRBJ2-1	NA	NA
P1299_1160	CATDRWDSNYQLIW	5	CASSFPNQPQHF	0	NA	NA	TRAV17	TRAJ33	TRBV12-4, TRBV12-3	TRBD1, TRBD2	TRBJ1-5	NA	NA
P1299_1276	CATDRWDSNYQLIW	5	CASSFPNQPQHF	0	NA	NA	TRAV17	TRAJ33	TRBV12-4, TRBV12-3	TRBD1, TRBD2	TRBJ1-5	NA	NA
P1299_1372	CATDRWDSNYQLIW	5	CASSFPNQPQHF	0	NA	NA	TRAV17	TRAJ33	TRBV12-4, TRBV12-3	TRBD1, TRBD2	TRBJ1-5	NA	NA
P1299_1375	CATDRWDSNYQLIW	5	CASSFPNQPQHF	0	NA	NA	TRAV17	TRAJ33	TRBV12-4, TRBV12-3	TRBD1, TRBD2	TRBJ1-5	NA	NA
P1299_1348	CVVEGDKVIF	5	CASSHSGYEQFF	5	NA	NA	TRAV12-1	TRAJ50	TRBV4-1	TRBD1, TRBD2	TRBJ2-1	NA	NA
P1299_1439	CVVEGDKVIF	5	CASSHSGYEQFF	5	NA	NA	TRAV12-1	TRAJ50	TRBV4-1	TRBD1, TRBD2	TRBJ2-1	NA	NA
P1299_1238	CAAIDDKIIF	5	CASTDGGDSYTQYF	11	NA	NA	TRAV12-2	TRAJ30	TRBV6-3, TRBV6-2	TRBD1	TRBJ2-3	NA	NA
P1299_1406	CAAIDDKIIF	5	CASTDGGDSYTQYF	11	NA	NA	TRAV12-2	TRAJ30	TRBV6-3, TRBV6-2	TRBD1	TRBJ2-3	NA	NA
P1299_1365	CAVTGDDKIIF	5	CASTRQGAYEQYF	7	NA	NA	TRAV12-2	TRAJ30	TRBV6-6, TRBV6-3, TRBV6-2	TRBD1	TRBJ2-7	NA	NA
P1299_1409	CAVTGDDKIIF	5	CASTRQGAYEQYF	0	NA	NA	TRAV12-2	TRAJ30	TRBV6-6, TRBV6-3, TRBV6-2	TRBD1	TRBJ2-7	NA	NA
P1299_1451	CAVTGDDKIIF	5	CASTRQGAYEQYF	0	NA	NA	TRAV12-2	TRAJ30	TRBV6-6, TRBV6-3, TRBV6-2	TRBD1	TRBJ2-7	NA	NA
P1299_1228	CAGANEKLTF	5	CSAPTSGGPNEQFF	4	NA	NA	TRAV12-2	TRAJ48	TRBV20-1	TRBD2	TRBJ2-1	NA	NA
P1299_1202	CASEDDKIIF	5	CSGGLKADTQYF	8	NA	NA	TRAV12-2	TRAJ30	TRBV20-1	TRBD1	TRBJ2-3	NA	NA
P1299_1354	CASEDDKIIF	5	CSGGLKADTQYF	8	NA	NA	TRAV12-2	TRAJ30	TRBV20-1	TRBD1	TRBJ2-3	NA	NA
P1299_1268	CAVSSDKIIF	5	CSASLKADEQFF	7	NA	NA	TRAV12-2	TRAJ30	TRBV20-1	TRBD2	TRBJ2-1	NA	NA
P1299_1464	CAVTGNTDKLIF	5	CASSSAGAAYEQYF	9	NA	NA	TRAV12-2	TRAJ34	TRBV6-3, TRBV6-2	TRBD1, TRBD2	TRBJ2-7	NA	NA
P1299_1100	CAVSTDSGSARQLTF	5	CASSPGLGTYEQYF	4	NA	NA	TRAV8-4	TRAJ22	TRBV4-2	TRBD2	TRBJ2-7	NA	NA
P1299_1164	CVVADSKLTF	5	CSVTGERGTDTQYF	7	NA	NA	TRAV12-1	TRAJ44	TRBV29-1	TRBD2	TRBJ2-3	NA	NA
P1299_1166	CAETRGNNRLAF	5	CASSVGGGREQFF	3	NA	NA	TRAV5	TRAJ7	TRBV9	TRBD2	TRBJ2-1	NA	NA
P1299_1201	CAVTRNNDMRF	5	CASSWGGAYEQYF	2	NA	NA	TRAV12-2	TRAJ43	TRBV5-4	TRBD2	TRBJ2-7	NA	NA
P1299_1240	CAGPLDSNYQLIW	5	CATSESRGGGYGYTF	10	NA	NA	TRAV27	TRAJ33	TRBV15	TRBD2	TRBJ1-2	NA	NA
P1299_1250	CAVTGDKIIF	5	CASSGGTSGAYEQYF	2	NA	NA	TRAV12-2	TRAJ30	TRBV10-2	TRBD2	TRBJ2-7	NA	NA
P1299_1258	CALTGGKLIF	5	CASSQGGDGYGYTF	5	NA	NA	TRAV12-2	TRAJ23	TRBV4-2	TRBD1, TRBD2	TRBJ1-2	NA	NA
P1299_1296	CAGGASKIIF	5	CASSATGTGGYEQYF	5	NA	NA	TRAV12-2	TRAJ3	TRBV6-4, TRBV6-5	TRBD1	TRBJ2-7	NA	NA
P1299_1304	CAVIGDKIIF	5	CASSLGSTGTYEQYF	6	NA	NA	TRAV12-2	TRAJ30	TRBV27	TRBD1	TRBJ2-7	NA	NA
P1299_1318	CAVSGDKIIF	5	CASSSGSPGSYGYTF	11	NA	NA	TRAV12-2	TRAJ30	TRBV6-5, TRBV6-1	TRBD2	TRBJ1-2	NA	NA
P1299_1323	CAVTGDDKIIF	5	CASSSQGAYGYTF	2	NA	NA	TRAV12-2	TRAJ30	TRBV7-2	TRBD1	TRBJ1-2	NA	NA
P1299_1377	CAVGGGKLIF	5	CASSEAVLGGNSYEQYF	12	NA	NA	TRAV12-2	TRAJ37	TRBV6-1	TRBD1, TRBD2	TRBJ2-7	NA	NA
P1299_1394	CVVSAESGYSTLTF	5	CASSQLGNEQFF	4	NA	NA	TRAV10	TRAJ11	TRBV7-8	TRBD1, TRBD2	TRBJ2-1	NA	NA
P1299_1428	CAGYMDTGRRALTF	5	CATSSASSYEQYF	5	NA	NA	TRAV25	TRAJ5	TRBV15	TRBD2	TRBJ2-7	NA	NA
P1299_1103	CAVTGDKLIF	4	CALSDLGGSGNTGKLIF	36	NA	NA	TRAV12-2	TRAJ34	TRBV12-4, TRBV12-3	TRBD1	TRBJ1-1	NA	NA
P1299_1455	CAVTGDKLIF	4	CALSDLGGSGNTGKLIF	36	NA	NA	TRAV12-2	TRAJ34	TRBV12-4, TRBV12-3	TRBD1	TRBJ1-1	NA	NA
P1299_1415	CAVRTYNYGQNFVF	4	CASSLEGQGAPGQPQHF	7	NA	NA	TRAV3	TRAJ26	TRBV7-2	TRBD1	TRBJ1-5	NA	NA
P1299_1442	CAVRTYNYGQNFVF	4	CASSLEGQGAPGQPQHF	7	NA	NA	TRAV3	TRAJ26	TRBV7-2	TRBD1	TRBJ1-5	NA	NA
P1299_1227	CAGAPNTGNQFYF	4	CASSPGQGPYEQYF	4	NA	NA	TRAV27	TRAJ49	TRBV4-3	TRBD1	TRBJ2-7	NA	NA
P1299_1286	CAVNGDTDKLIF	4	CASSPSGGAYGYTF	5	NA	NA	TRAV12-2	TRAJ34	TRBV6-4, TRBV6-6, TRBV12-4, TRBV6-5, TRBV6-3, TRBV12-3, TRBV6-2, TRBV6-1	TRBD2	TRBJ1-2	NA	NA
P1299_1363	CAVNGDTDKLIF	4	CASSPSGGAYGYTF	6	NA	NA	TRAV12-2	TRAJ34	TRBV6-5	TRBD2	TRBJ1-2	NA	NA
P1299_1326	CVVNAHDMRF	4	CATSSGTGAYEQYF	3	NA	NA	TRAV12-1	TRAJ43	TRBV15	TRBD1	TRBJ2-7	NA	NA
P1299_1401	CVVNAHDMRF	4	CATSSGTGAYEQYF	3	NA	NA	TRAV12-1	TRAJ43	TRBV15	TRBD1	TRBJ2-7	NA	NA
P1299_1387	CAVNPETSYDKVIF	4	CSASEAGGSYEQYF	8	CAVTRISSGSARQLTF	8	TRAV12-2	TRAJ50	TRBV20-1	TRBD1	TRBJ2-7	TRAV12-2	TRAJ50
P1299_1169	CAPSGGKLIF	4	CSASGDRGADTQYF	6	CALDPFTGGGNKLTF	4	TRAV12-2	TRAJ23	TRBV20-1	TRBD1	TRBJ2-3	TRAV12-2	TRAJ23
P1299_1135	CAAPNDMRF	4	CASSQAGAYEQYF	1	CAVTGYSTLTF	14	TRAV13-1	TRAJ43	TRBV6-3, TRBV6-2	TRBD2	TRBJ2-7	TRAV13-1	TRAJ43
P1299_1130	CAVTSARLMF	4	CASSAQGDSYEQYF	14	NA	NA	TRAV12-2	TRAJ31	TRBV4-3	TRBD1	TRBJ2-7	NA	NA
P1299_1144	CAVDSGNTPLVF	4	CASSPRQGNDEQYF	8	NA	NA	TRAV12-2	TRAJ29	TRBV12-4, TRBV12-3	TRBD1	TRBJ2-7	NA	NA
P1299_1147	CAVGNYQLIW	4	CASSDLAGGTDTQYF	4	NA	NA	TRAV12-2	TRAJ33	TRBV9	TRBD2	TRBJ2-3	NA	NA
P1299_1175	CAAKDDKIIF	4	CATGAASSYEQYF	6	CAEKVNNNDMRF	4	TRAV12-2	TRAJ30	TRBV15	TRBD2	TRBJ2-7	TRAV12-2	TRAJ30
P1299_1182	CAALDDKIIF	4	CASSQEGTPISYEQYF	6	NA	NA	TRAV12-2	TRAJ30	TRBV14	TRBD1	TRBJ2-7	NA	NA
P1299_1186	CAVTPDDKIIF	4	CASSTGTAAYEQYF	8	NA	NA	TRAV12-2	TRAJ30	TRBV6-3, TRBV6-2	TRBD1, TRBD2	TRBJ2-7	NA	NA
P1299_1196	CAKSASKIIF	4	CASSEALGSTSYEQYF	10	NA	NA	TRAV12-2	TRAJ3	TRBV6-1	TRBD2	TRBJ2-7	NA	NA
P1299_1204	CAAADDKIIF	4	CASSQGTISYEQYF	3	NA	NA	TRAV12-2	TRAJ30	TRBV14	TRBD1, TRBD2	TRBJ2-7	NA	NA
P1299_1210	CASGDDKIIF	4	CASSAGQGYEQYF	2	NA	NA	TRAV12-2	TRAJ30	TRBV6-4	TRBD1	TRBJ2-7	NA	NA
P1299_1234	CAVSDDKIIF	4	CASSDKFAGNPQPQHF	14	NA	NA	TRAV12-2	TRAJ30	TRBV10-1	TRBD1	TRBJ1-5	NA	NA
P1299_1275	CAVSGGKLIF	4	CASSPQGFSYEQYF	15	NA	NA	TRAV12-2	TRAJ37	TRBV12-4, TRBV12-3	TRBD1	TRBJ2-7	NA	NA
P1299_1282	CAMSGGKLIF	4	CATSRASGSYEQYF	2	CAETNQAGTALIF	5	TRAV12-3	TRAJ12	TRBV15	TRBD2	TRBJ2-7	TRAV12-3	TRAJ12
P1299_1306	CATDATRDDKIIF	4	CASSLGGAPYNEQFF	5	NA	NA	TRAV17	TRAJ30	TRBV7-2	TRBD2	TRBJ2-1	NA	NA
P1299_1316	CAVKGDDKIIF	4	CASSFYGREAFF	6	NA	NA	TRAV12-2	TRAJ30	TRBV7-2	TRBD1, TRBD2	TRBJ1-1	NA	NA
P1299_1337	CAVSGGKSTF	4	CSVQRRADEQFF	9	NA	NA	TRAV12-2	TRAJ27	TRBV29-1	TRBD1, TRBD2	TRBJ2-1	NA	NA
P1299_1381	CAAVASKIIF	4	CASSIKPDGYEQYF	9	NA	NA	TRAV12-2	TRAJ3	TRBV3-1	TRBD1, TRBD2	TRBJ2-7	NA	NA
P1299_1420	CAGSNARLMF	4	CASSNQGASAYGYTF	9	NA	NA	TRAV12-2	TRAJ31	TRBV27	TRBD1	TRBJ1-2	NA	NA
P1299_1423	CAVSSTDKLIF	4	CSAPLAGGPNEQFF	6	NA	NA	TRAV12-2	TRAJ34	TRBV20-1	TRBD2	TRBJ2-1	NA	NA
P1299_1460	CAGSNARLMF	4	CASSNQGASAYGYTF	9	NA	NA	TRAV12-2	TRAJ31	TRBV27	TRBD1	TRBJ1-2	NA	NA
P1299_1293	CAASGANNLFF	3	CASSESPGYGYTF	2	NA	NA	TRAV12-2	TRAJ36	TRBV10-1	TRBD1	TRBJ1-2	NA	NA
P1299_1226	CAVTGDDKIIF	3	CASSGQGAYGYTF	1	NA	NA	TRAV12-2	TRAJ30	TRBV2	TRBD1	TRBJ1-2	NA	NA
P1299_1417	CAVTGDDKIIF	3	CASSGQGAYGYTF	1	NA	NA	TRAV12-2	TRAJ30	TRBV2	TRBD1	TRBJ1-2	NA	NA
P1299_1340	CAGGDDKIIF	3	CASSPGLAYEQYF	6	CIVSPEYGNKLVF	3	TRAV12-2	TRAJ30	TRBV9	TRBD2	TRBJ2-7	TRAV12-2	TRAJ30
P1299_1407	CAVGDDKIIF	3	CASSPQGAYGYTF	2	NA	NA	TRAV12-2	TRAJ30	TRBV6-6	TRBD1	TRBJ1-2	NA	NA
P1299_1203	CAVSGSASKIIF	3	CASSQGPAAYEQYF	6	CAGGAGTALIF	4	TRAV12-2	TRAJ3	TRBV14	TRBD1, TRBD2	TRBJ2-7	TRAV12-2	TRAJ3
P1299_1329	CAVSGSASKIIF	3	CASSQGPAAYEQYF	6	CAGGAGTALIF	4	TRAV12-2	TRAJ3	TRBV14	TRBD1, TRBD2	TRBJ2-7	TRAV12-2	TRAJ3
P1299_1110	CAVGDDKIIF	3	CASSSRTGDTQYF	7	NA	NA	TRAV12-2	TRAJ30	TRBV9	TRBD2	TRBJ2-3	NA	NA
P1299_1122	CAVGDDKIIF	3	CASSSRTGDTQYF	7	NA	NA	TRAV12-2	TRAJ30	TRBV9	TRBD2	TRBJ2-3	NA	NA
P1299_1315	CAVGDDKIIF	3	CASSSRTGDTQYF	7	NA	NA	TRAV12-2	TRAJ30	TRBV9	TRBD2	TRBJ2-3	NA	NA
P1299_1324	CAVGDDKIIF	3	CASSSRTGDTQYF	7	NA	NA	TRAV12-2	TRAJ30	TRBV9	TRBD2	TRBJ2-3	NA	NA
P1299_1471	CAVGDDKIIF	3	CASSSRTGDTQYF	7	NA	NA	TRAV12-2	TRAJ30	TRBV9	TRBD2	TRBJ2-3	NA	NA
P1299_1474	CAVGDDKIIF	3	CASSSRTGDTQYF	7	NA	NA	TRAV12-2	TRAJ30	TRBV9	TRBD2	TRBJ2-3	NA	NA
P1299_1139	CATDPNTGGFKTIF	3	CASSYPNQPQHF	3	NA	NA	TRAV17	TRAJ9	TRBV6-3, TRBV6-2		TRBJ1-5	NA	NA
P1299_1183	CATDPNTGGFKTIF	3	CASSYPNQPQHF	3	NA	NA	TRAV17	TRAJ9	TRBV6-3, TRBV6-2	TRBD1, TRBD2	TRBJ1-5	NA	NA
P1299_1193	CATDPNTGGFKTIF	3	CASSYPNQPQHF	3	NA	NA	TRAV17	TRAJ9	TRBV6-3, TRBV6-2	TRBD1, TRBD2	TRBJ1-5	NA	NA
P1299_1223	CATDPNTGGFKTIF	3	CASSYPNQPQHF	3	NA	NA	TRAV17	TRAJ9	TRBV6-3, TRBV6-2		TRBJ1-5	NA	NA
P1299_1342	CATDPNTGGFKTIF	3	CASSYPNQPQHF	3	NA	NA	TRAV17	TRAJ9	TRBV6-3, TRBV6-2	TRBD1, TRBD2	TRBJ1-5	NA	NA
P1299_1426	CATDPNTGGFKTIF	3	CASSYPNQPQHF	3	NA	NA	TRAV17	TRAJ9	TRBV6-3, TRBV6-2	TRBD1, TRBD2	TRBJ1-5	NA	NA
P1299_1467	CATDPNTGGFKTIF	3	CASSYPNQPQHF	3	NA	NA	TRAV17	TRAJ9	TRBV6-3, TRBV6-2		TRBJ1-5	NA	NA
P1299_1235	CLVGDNLDSSYKLIF	3	CATTGGSGYEQYF	5	CAVNRDDKIIF	0	TRAV4	TRAJ12	TRBV15	TRBD1	TRBJ2-7	TRAV4	TRAJ12
P1299_1150	CAVNADGQKLLF	3	CAVGAGATYEQYF	11	NA	NA	TRAV12-2	TRAJ16	TRBV6-4, TRBV6-6, TRBV6-5, TRBV10-3, TRBV6-1	TRBD1	TRBJ2-7	NA	NA
P1299_1116	CALKDYGQNFVF	3	CASSLYPGTAEGGYTF	13	NA	NA	TRAV16	TRAJ26	TRBV27	TRBD1	TRBJ1-2	NA	NA
P1299_1134	CAYSTDSWGKLQF	3	CASSQGQLNQPQHF	4	NA	NA	TRAV24	TRAJ24	TRBV3-1	TRBD2	TRBJ1-5	NA	NA
P1299_1188	CAGGDSTLTF	3	CASSQEGTSRPQHF	7	NA	NA	TRAV12-2	TRAJ11	TRBV3-1	TRBD1, TRBD2	TRBJ1-5	NA	NA
P1299_1244	CAVEGGKLIF	3	CSVEGRGTDTQYF	2	NA	NA	TRAV12-2	TRAJ23	TRBV29-1	TRBD1	TRBJ2-3	NA	NA
P1299_1248	CAVRAYYGGSQGNLIF	3	CASSQEAGGGTGELFF	3	NA	NA	TRAV1-2	TRAJ42	TRBV4-3	TRBD2	TRBJ2-2	NA	NA
P1299_1277	CAGGDDKIIF	3	CASSLPAAGYGYTF	9	NA	NA	TRAV12-2	TRAJ30	TRBV5-8	TRBD2	TRBJ1-2	NA	NA
P1299_1283	CAARANTDKLIF	3	CATSRESGNGKLFF	12	NA	NA	TRAV29/DV5	TRAJ34	TRBV15	TRBD1	TRBJ1-4	NA	NA
P1299_1357	CAVAAYKYIF	3	CASSGGQAYEQYF	11	NA	NA	TRAV12-2	TRAJ40	TRBV6-1	TRBD1	TRBJ2-7	NA	NA
P1299_1380	CVVIHDKIIF	3	CASSPGTAYEQYF	3	NA	NA	TRAV12-1	TRAJ30	TRBV9	TRBD1	TRBJ2-7	NA	NA
P1299_1386	CAVSPDKLIF	3	CASSPSAGPGYGYTF	11	NA	NA	TRAV12-2	TRAJ34	TRBV27	TRBD2	TRBJ1-2	NA	NA
P1299_1422	CAVGASKIIF	3	CASSIAPSGVAYEQYF	9	NA	NA	TRAV12-2	TRAJ3	TRBV19	TRBD1, TRBD2	TRBJ2-7	NA	NA
P1299_1436	CALAPDKLIF	3	CASSSQGLSTEAFF	3	NA	NA	TRAV12-2, TRAV21	TRAJ34	TRBV12-4, TRBV12-3	TRBD1	TRBJ1-1	NA	NA
P1299_1462	CAVTGDDKIIF	3	CASSPSGGAYGYTF	8	NA	NA	TRAV12-2	TRAJ30	TRBV7-2	TRBD1	TRBJ1-2	NA	NA
P1299_1463	CAVSNARLMF	3	CATSRATSNQPQHF	1	NA	NA	TRAV12-2	TRAJ31	TRBV15	TRBD2	TRBJ1-5	NA	NA
P1299_1475	CAVVPNTGNQFYF	3	CATSGGTSYEQFF	4	NA	NA	TRAV8-3	TRAJ49	TRBV15	TRBD2	TRBJ2-1	NA	NA
P1299_1480	CAVDEIKAAGNKLTF	3	CASSLGAYNSPLHF	1	NA	NA	TRAV22	TRAJ17	TRBV5-4	TRBD1	TRBJ1-6	NA	NA
P1299_1141	CAVTGYALNF	2	CASRPGQGYEQYF	4	NA	NA	TRAV12-2	TRAJ41	TRBV19	TRBD1	TRBJ2-7	NA	NA
P1299_1447	CAVTGYSTLTF	2	CASSGQGAYGYTF	10	CAGPYNYGQNFVF	4	TRAV12-2	TRAJ11	TRBV6-5, TRBV6-1	TRBD1, TRBD2	TRBJ1-2	TRAV12-2	TRAJ11
P1299_1115	CAVNAPTDSWGKLQF	2	CASSKQGESNSPLHF	8	NA	NA	TRAV8-1	TRAJ24	TRBV6-6, TRBV6-5, TRBV6-1	TRBD1	TRBJ1-6	NA	NA
P1299_1191	CAVNAPTDSWGKLQF	2	CASSKQGESNSPLHF	8	NA	NA	TRAV8-1	TRAJ24	TRBV6-6, TRBV6-5, TRBV6-1	TRBD1	TRBJ1-6	NA	NA
P1299_1392	CATDAQTGANNLFF	2	CASSLYPLGFGYTF	7	NA	NA	TRAV17	TRAJ36	TRBV27	TRBD1	TRBJ1-2	NA	NA
P1299_1395	CATDAQTGANNLFF	2	CASSLYPLGFGYTF	7	NA	NA	TRAV17	TRAJ36	TRBV27	TRBD1	TRBJ1-2	NA	NA
P1299_1132	CAVSDDKIIF	2	CASSPAGVSYEQYF	3	NA	NA	TRAV12-2	TRAJ30	TRBV18	TRBD1	TRBJ2-7	NA	NA
P1299_1253	CAVSDDKIIF	2	CASSPAGVSYEQYF	3	NA	NA	TRAV12-2	TRAJ30	TRBV18	TRBD1	TRBJ2-7	NA	NA
P1299_1291	CAVSDDKIIF	2	CASSPAGVSYEQYF	3	NA	NA	TRAV12-2	TRAJ30	TRBV18	TRBD1	TRBJ2-7	NA	NA
P1299_1292	CAVMDDKIIF	2	CASSQEVAYEQYF	3	NA	NA	TRAV12-2	TRAJ30	TRBV3-1	TRBD2	TRBJ2-7	NA	NA
P1299_1303	CAVMDDKIIF	2	CASSQEVAYEQYF	3	NA	NA	TRAV12-2	TRAJ30	TRBV3-1	TRBD2	TRBJ2-7	NA	NA
P1299_1382	CAVMDDKIIF	2	CASSQEVAYEQYF	3	NA	NA	TRAV12-2	TRAJ30	TRBV3-1	TRBD2	TRBJ2-7	NA	NA
P1299_1154	CAVGGGKLIF	2	CASSTGATGSNNEQFF	14	NA	NA	TRAV12-2	TRAJ23	TRBV6-5, TRBV6-1	TRBD1, TRBD2	TRBJ2-1	NA	NA
P1299_1194	CAVGGGKLIF	2	CASSTGATGSNNEQFF	14	NA	NA	TRAV12-2	TRAJ23	TRBV6-5	TRBD1, TRBD2	TRBJ2-1	NA	NA
P1299_1126	CAVEDDKIIF	2	CASSVKAGGNEQYF	5	NA	NA	TRAV12-2	TRAJ30	TRBV9	TRBD2	TRBJ2-7	NA	NA
P1299_1440	CAVEDDKIIF	2	CASSVKAGGNEQYF	5	NA	NA	TRAV12-2	TRAJ30	TRBV9	TRBD2	TRBJ2-7	NA	NA
P1299_1242	CADSSYKLIF	2	CASSYSTEAYEQYF	4	NA	NA	TRAV12-2	TRAJ12	TRBV6-6	TRBD2	TRBJ2-7	NA	NA
P1299_1214	CATSGTYKYIF	2	CATSRAGAYEQYF	7	NA	NA	TRAV12-2	TRAJ40	TRBV15	TRBD1	TRBJ2-7	NA	NA
P1299_1405	CATSGTYKYIF	2	CATSRAGAYEQYF	3	NA	NA	TRAV12-2	TRAJ40	TRBV15	TRBD1	TRBJ2-7	NA	NA
P1299_1434	CATSGTYKYIF	2	CATSRAGAYEQYF	3	NA	NA	TRAV12-2	TRAJ40	TRBV15	TRBD1	TRBJ2-7	NA	NA
P1299_1099	CAVNGDGQKLLF	2	CAWGYQITGSAYGYTF	15	NA	NA	TRAV12-2	TRAJ16	TRBV30	TRBD1	TRBJ1-2	NA	NA
P1299_1362	CAVNGDGQKLLF	2	CAWGYQITGSAYGYTF	15	NA	NA	TRAV12-2	TRAJ16	TRBV30	TRBD1	TRBJ1-2	NA	NA
P1299_1149	CAVGGGKLIF	2	CSAAGDRGADTQYF	8	NA	NA	TRAV12-2	TRAJ23	TRBV20-1	TRBD1	TRBJ2-3	NA	NA
P1299_1179	CAVGGGKLIF	2	CSAAGDRGADTQYF	8	NA	NA	TRAV12-2	TRAJ23	TRBV20-1	TRBD1	TRBJ2-3	NA	NA
P1299_1180	CAVTGNEKLTF	2	CASSYSSSGGAYEQYF	5	NA	NA	TRAV12-2	TRAJ48	TRBV6-5	TRBD2	TRBJ2-7	NA	NA
P1299_1140	CADHTGGFKTIF	2	CASSPGTGGYTEAFF	4	NA	NA	TRAV13-2	TRAJ9	TRBV5-4, TRBV5-6, TRBV4-2	TRBD1	TRBJ1-1	NA	NA
P1299_1152	CVVSGFKTIF	2	CASSDTDRGIYGYTF	9	NA	NA	TRAV12-1	TRAJ9	TRBV6-3, TRBV6-2	TRBD1	TRBJ1-2	NA	NA
P1299_1159	CAFSGYALNF	2	CASSYTGTGSQPQHF	5	NA	NA	TRAV12-2	TRAJ41	TRBV6-3, TRBV6-2	TRBD1	TRBJ1-5	NA	NA
P1299_1170	CAVTGTYKYIF	2	CASSRSGNYGYTF	5	NA	NA	TRAV12-2	TRAJ40	TRBV5-6	TRBD1	TRBJ1-2	NA	NA
P1299_1236	CAVRDDKIIF	2	CSGGDGNTIYF	2	NA	NA	TRAV12-2	TRAJ30	TRBV20-1	TRBD1, TRBD2	TRBJ1-3	NA	NA
P1299_1241	CAVMDDKIIF	2	CASSAAGNQPQHF	2	NA	NA	TRAV12-2	TRAJ30	TRBV6-3, TRBV6-2	TRBD2	TRBJ1-5	NA	NA
P1299_1259	CAVTTDKLIF	2	CASSVAGGAYEQYF	2	NA	NA	TRAV12-2	TRAJ34	TRBV9	TRBD1, TRBD2	TRBJ2-7	NA	NA
P1299_1385	CATDHQGAQKLVF	2	CASSVGGVPYNEQFF	3	NA	NA	TRAV17	TRAJ54	TRBV9	TRBD2	TRBJ2-1	NA	NA
P1299_1421	CAVTDDKIIF	2	CASSETGTQAYEQYF	7	NA	NA	TRAV12-2	TRAJ30	TRBV6-1	TRBD1	TRBJ2-7	NA	NA
P1299_1453	CAVSSNDYKLSF	2	CASSETGQPQHF	1	NA	NA	TRAV12-2	TRAJ20	TRBV6-1	TRBD2	TRBJ1-5	NA	NA
P1299_1136	CAVNSDGQKLLF	1	CASSGQGGYEQYF	1	NA	NA	TRAV12-2	TRAJ16	TRBV6-3, TRBV6-2	TRBD1	TRBJ2-7	NA	NA
P1299_1435	CAVNSDGQKLLF	1	CASSGQGGYEQYF	1	CAMRADKAAGNKLTF	4	TRAV12-2	TRAJ16	TRBV6-4, TRBV6-1	TRBD1	TRBJ2-7	TRAV12-2	TRAJ16
P1299_1260	CAVNADGQKLLF	1	CASSHGQGAYEQYF	3	NA	NA	TRAV12-2	TRAJ16	TRBV7-2	TRBD1	TRBJ2-7	NA	NA
P1299_1344	CAVNADGQKLLF	1	CASSHGQGAYEQYF	3	NA	NA	TRAV12-2	TRAJ16	TRBV7-2	TRBD1	TRBJ2-7	NA	NA
P1299_1414	CAVNADGQKLLF	1	CASSHGQGAYEQYF	3	NA	NA	TRAV12-2	TRAJ16	TRBV7-2	TRBD1	TRBJ2-7	NA	NA
P1299_1125	CAVSGNKLVF	1	CASSPAAGGAYEQYF	7	NA	NA	TRAV12-2	TRAJ47	TRBV5-1	TRBD2	TRBJ2-7	NA	NA
P1299_1200	CAVSTDKLIF	1	CASSPGGVSYGYTF	9	NA	NA	TRAV12-2	TRAJ34	TRBV6-6, TRBV6-5	TRBD1, TRBD2	TRBJ1-2	NA	NA
P1299_1108	CAVGDDKIIF	1	CASSPGTGAYEQYF	9	CAVGAPTNDYKLSF	7	TRAV12-2	TRAJ30	TRBV27	TRBD1, TRBD2	TRBJ2-7	TRAV12-2	TRAJ30
P1299_1300	CAVGDDKIIF	1	CASSPGTGAYEQYF	8	CAVGAPTNDYKLSF	7	TRAV12-2	TRAJ30	TRBV27	TRBD1, TRBD2	TRBJ2-7	TRAV12-2	TRAJ30
P1299_1109	CALSGGYNKLIF	1	CASSPTGQGAHGYTF	6	NA	NA	TRAV12-2	TRAJ4	TRBV4-3	TRBD1	TRBJ1-2	NA	NA
P1299_1262	CALSGGYNKLIF	1	CASSPTGQGAHGYTF	6	NA	NA	TRAV12-2	TRAJ4	TRBV4-3	TRBD1	TRBJ1-2	NA	NA
P1299_1388	CAVSDYKLSF	1	CASSSSGTAYGYTF	6	NA	NA	TRAV12-2	TRAJ20	TRBV6-3, TRBV6-2	TRBD1	TRBJ1-2	NA	NA
P1299_1114	CATDDQGAQKLVF	1	CASSVGGVPYNEQFF	3	NA	NA	TRAV17	TRAJ54	TRBV9	TRBD2	TRBJ2-1	NA	NA
P1299_1187	CATDDQGAQKLVF	1	CASSVGGVPYNEQFF	3	NA	NA	TRAV17	TRAJ54	TRBV9	TRBD2	TRBJ2-1	NA	NA
P1299_1349	CAVGDDKIIF	1	CSAPASGGGNEQFF	8	NA	NA	TRAV12-2	TRAJ30	TRBV20-1	TRBD2	TRBJ2-1	NA	NA
P1299_1119	CAVGDDKIIF	1	CSAPTSGGSNEQFF	6	NA	NA	TRAV12-2	TRAJ30	TRBV20-1	TRBD2	TRBJ2-1	NA	NA
P1299_1178	CAVGDDKIIF	1	CSAPTSGGSNEQFF	6	NA	NA	TRAV12-2	TRAJ30	TRBV20-1	TRBD2	TRBJ2-1	NA	NA
P1299_1224	CAVGDDKIIF	1	CSAPTSGGSNEQFF	6	NA	NA	TRAV12-2	TRAJ30	TRBV20-1	TRBD2	TRBJ2-1	NA	NA
P1299_1229	CAVGDDKIIF	1	CSAPTSGGSNEQFF	6	NA	NA	TRAV12-2	TRAJ30	TRBV20-1	TRBD2	TRBJ2-1	NA	NA
P1299_1249	CAVGDDKIIF	1	CSAPTSGGSNEQFF	6	NA	NA	TRAV12-2	TRAJ30	TRBV20-1	TRBD2	TRBJ2-1	NA	NA
P1299_1266	CAVGDDKIIF	1	CSAPTSGGSNEQFF	6	NA	NA	TRAV12-2	TRAJ30	TRBV20-1	TRBD2	TRBJ2-1	NA	NA
P1299_1308	CAVGDDKIIF	1	CSAPTSGGSNEQFF	6	NA	NA	TRAV12-2	TRAJ30	TRBV20-1	TRBD2	TRBJ2-1	NA	NA
P1299_1332	CAVGDDKIIF	1	CSAPTSGGSNEQFF	6	NA	NA	TRAV12-2	TRAJ30	TRBV20-1	TRBD2	TRBJ2-1	NA	NA
P1299_1393	CAVGDDKIIF	1	CSAPTSGGSNEQFF	6	NA	NA	TRAV12-2	TRAJ30	TRBV20-1	TRBD2	TRBJ2-1	NA	NA
P1299_1459	CAVGDDKIIF	1	CSAPTSGGSNEQFF	6	NA	NA	TRAV12-2	TRAJ30	TRBV20-1	TRBD2	TRBJ2-1	NA	NA
P1299_1165	CAVIAGKSTF	1	CSVATSGGSNEQFF	6	NA	NA	TRAV12-2	TRAJ27	TRBV29-1	TRBD2	TRBJ2-1	NA	NA
P1299_1311	CAVSTDKLIF	1	CASSLKLAGTDTQYF	3	CAARNTGTASKLTF	4	TRAV12-2	TRAJ34	TRBV27	TRBD2	TRBJ2-3	TRAV12-2	TRAJ34
P1299_1247	CAVSDDKIIF	1	CASSPGPTSYEQYF	7	NA	NA	TRAV12-2	TRAJ30	TRBV7-2	TRBD1	TRBJ2-7	NA	NA
P1299_1479	CAATDSWGKLQF	1	CASSVGGVPYNEQFF	5	NA	NA	TRAV25	TRAJ24	TRBV9	TRBD1, TRBD2	TRBJ2-1	NA	NA
P1299_1167	CAVGDDKIIF	1	CSAPLAGGHNEQFF	7	NA	NA	TRAV12-2	TRAJ30	TRBV20-1	TRBD2	TRBJ2-1	NA	NA
P1299_1174	CVVGDDKIIF	1	CASSPAGAYGYTF	7	NA	NA	TRAV12-1	TRAJ30	TRBV6-5, TRBV6-1	TRBD1	TRBJ1-2	NA	NA
P1299_1190	CVVGDDKIIF	1	CASSGGTADTQYF	6	NA	NA	TRAV12-1	TRAJ30	TRBV9	TRBD1, TRBD2	TRBJ2-3	NA	NA
P1299_1211	CAVGAQKLVF	1	CAISEVLTGAYGYTF	8	NA	NA	TRAV12-2	TRAJ54	TRBV10-3	TRBD1	TRBJ1-2	NA	NA
P1299_1215	CAVSTDKLIF	1	CASSQTGTGAYEQYF	5	NA	NA	TRAV12-2	TRAJ34	TRBV6-6	TRBD1	TRBJ2-7	NA	NA
P1299_1257	CAVGDDKIIF	1	CSAPTSGGHNEQFF	5	NA	NA	TRAV12-2	TRAJ30	TRBV20-1	TRBD2	TRBJ2-1	NA	NA
P1299_1270	CAVGADGLTF	1	CASSNGQNAYEQYF	7	NA	NA	TRAV12-2	TRAJ45	TRBV6-6	TRBD1	TRBJ2-7	NA	NA
P1299_1289	CVVTDDKIIF	1	CASNGGLAYEQYF	7	NA	NA	TRAV12-1	TRAJ30	TRBV6-3, TRBV6-2	TRBD1, TRBD2	TRBJ2-7	NA	NA
P1299_1301	CAATGANNLFF	1	CSASGARGADTQYF	11	NA	NA	TRAV12-2	TRAJ36	TRBV20-1	TRBD2	TRBJ2-3	NA	NA
P1299_1331	CVVSDYKLSF	1	CASTPGTGAYEQYF	7	NA	NA	TRAV12-1	TRAJ20	TRBV6-6	TRBD1	TRBJ2-7	NA	NA
P1299_1367	CAGNDYKLSF	1	CATSGGGAYEQYF	1	NA	NA	TRAV12-2	TRAJ20	TRBV15	TRBD2	TRBJ2-7	NA	NA
P1299_1400	CAVSGQKLLF	1	CSASDNMVGAYEQYF	14	NA	NA	TRAV12-2	TRAJ16	TRBV20-1	TRBD2	TRBJ2-7	NA	NA
P1299_1413	CAVGDDKIIF	1	CASSYVRASYGYTF	6	NA	NA	TRAV12-2	TRAJ30	TRBV6-5	TRBD1	TRBJ1-2	NA	NA
P1299_1477	CAVGDDKIIF	1	CAISESPSGALGQFF	9	NA	NA	TRAV12-2	TRAJ30	TRBV10-3	TRBD2	TRBJ2-1	NA	NA
P1299_1184	CALNDDKIIF	0	CASGTEIFYYEQYF	10	NA	NA	TRAV9-2	TRAJ30	TRBV12-4, TRBV12-3	TRBD1	TRBJ2-7	NA	NA
P1299_1256	CALNDDKIIF	0	CASGTEIFYYEQYF	10	NA	NA	TRAV9-2	TRAJ30	TRBV12-4, TRBV12-3	TRBD1	TRBJ2-7	NA	NA
P1299_1449	CALNDDKIIF	0	CASGTEIFYYEQYF	10	NA	NA	TRAV9-2	TRAJ30	TRBV12-4, TRBV12-3	TRBD1	TRBJ2-7	NA	NA
P1299_1138	CAVTASKLTF	0	CASSAGQESYEQYF	4	NA	NA	TRAV12-2	TRAJ44	TRBV9	TRBD1	TRBJ2-7	NA	NA
P1299_1221	CAVTASKLTF	0	CASSAGQESYEQYF	4	NA	NA	TRAV12-2	TRAJ44	TRBV9	TRBD1	TRBJ2-7	NA	NA
P1299_1230	CAVTASKLTF	0	CASSAGQESYEQYF	4	NA	NA	TRAV12-2	TRAJ44	TRBV9	TRBD1	TRBJ2-7	NA	NA
P1299_1232	CAVTASKLTF	0	CASSAGQESYEQYF	4	NA	NA	TRAV12-2	TRAJ44	TRBV9	TRBD1	TRBJ2-7	NA	NA
P1299_1298	CAVTASKLTF	0	CASSAGQESYEQYF	4	NA	NA	TRAV12-2	TRAJ44	TRBV9	TRBD1	TRBJ2-7	NA	NA
P1299_1320	CAVTASKLTF	0	CASSAGQESYEQYF	4	NA	NA	TRAV12-2	TRAJ44	TRBV9	TRBD1	TRBJ2-7	NA	NA
P1299_1399	CAVTASKLTF	0	CASSAGQESYEQYF	4	NA	NA	TRAV12-2	TRAJ44	TRBV9	TRBD1	TRBJ2-7	NA	NA
P1299_1425	CAVTASKLTF	0	CASSAGQESYEQYF	4	NA	NA	TRAV12-2	TRAJ44	TRBV9	TRBD1	TRBJ2-7	NA	NA
P1299_1309	CASSDSRGTEAFF	0	CASSDSRGTEAFF	5	NA	NA	TRAV14/DV4	TRAJ42	TRBV9	TRBD1	TRBJ1-1	NA	NA
P1299_1368	CAVTGYSTLTF	0	CASSGQGAYEQYF	2	NA	NA	TRAV12-2	TRAJ11	TRBV6-1	TRBD1	TRBJ2-7	NA	NA
P1299_1410	CAVTGYSTLTF	0	CASSGQGAYEQYF	1	NA	NA	TRAV12-2	TRAJ11	TRBV6-3, TRBV6-2	TRBD1	TRBJ2-7	NA	NA
P1299_1171	CAVNNARLMF	0	CASSLKGNTEAFF	2	NA	NA	TRAV12-2	TRAJ31	TRBV7-6	TRBD1, TRBD2	TRBJ1-1	NA	NA
P1299_1314	CAGSASKIIF	0	CASSYSGGGNQPQHF	2	NA	NA	TRAV12-2	TRAJ3	TRBV12-4, TRBV12-3	TRBD2	TRBJ1-5	NA	NA
P1299_1383	CAGSASKIIF	0	CASSYSGGGNQPQHF	3	NA	NA	TRAV12-2	TRAJ3	TRBV12-4, TRBV12-3	TRBD2	TRBJ1-5	NA	NA
P1299_1189	CAANDYKLSF	0	CSATGNRGADTQYF	10	NA	NA	TRAV12-2	TRAJ20	TRBV20-1	TRBD2	TRBJ2-3	NA	NA
P1299_1465	CAANDYKLSF	0	CSATGNRGADTQYF	10	NA	NA	TRAV12-2	TRAJ20	TRBV20-1	TRBD2	TRBJ2-3	NA	NA
P1299_1478	CAANDYKLSF	0	CSATGNRGADTQYF	10	NA	NA	TRAV12-2	TRAJ20	TRBV20-1	TRBD2	TRBJ2-3	NA	NA
P1299_1197	CAVNSDKLIF	0	CSVSGERGTDTQYF	8	NA	NA	TRAV12-2	TRAJ34	TRBV29-1	TRBD1	TRBJ2-3	NA	NA
P1299_1207	CAVNSDKLIF	0	CSVSGERGTDTQYF	8	NA	NA	TRAV12-2	TRAJ34	TRBV29-1	TRBD1	TRBJ2-3	NA	NA
P1299_1104	CAVNNARLMF	0	CASSLKLNTEAFF	4	NA	NA	TRAV12-2	TRAJ31	TRBV7-6	NA	TRBJ1-1	NA	NA
P1299_1176	CAVSGTYKYIF	0	CASSQGTSGNEQFF	0	NA	NA	TRAV12-2	TRAJ40	TRBV4-3	TRBD2	TRBJ2-1	NA	NA
P1299_1199	CAVDMEYGNKLVF	0	CASSQGGYGYTF	1	NA	NA	TRAV39	TRAJ47	TRBV4-3	TRBD2	TRBJ1-2	NA	NA
P1299_1206	CAFTTDSWGKLQF	0	CASSQGQANEKLFF	0	NA	NA	TRAV24	TRAJ24	TRBV3-1	TRBD1	TRBJ1-4	NA	NA
P1299_1209	CAVNGNQFYF	0	CASSPQTGAVTEAFF	9	NA	NA	TRAV12-2	TRAJ49	TRBV9	TRBD1	TRBJ1-1	NA	NA
P1299_1213	CAASGGSYIPTF	0	CASSSGPAYEQYF	6	NA	NA	TRAV12-2	TRAJ6	TRBV6-5	TRBD1	TRBJ2-7	NA	NA
P1299_1254	CAVSASKIIF	0	CASSDQTGDAYEQYF	6	NA	NA	TRAV12-2	TRAJ3	TRBV6-1	TRBD1	TRBJ2-7	NA	NA
P1299_1265	CAVNQGGKLIF	0	CASTPSPSRPPLF	17	NA	NA	TRAV12-2	TRAJ23	TRBV12-4, TRBV12-3	TRBD2	TRBJ2-1	NA	NA
P1299_1278	CAVNDYKLSF	0	CASSPNSAGGTEAFF	10	NA	NA	TRAV12-2	TRAJ20	TRBV4-3	TRBD2	TRBJ1-1	NA	NA
P1299_1305	CAVNAGKSTF	0	CASSPGTVAYEQYF	8	NA	NA	TRAV12-2	TRAJ27	TRBV6-6	TRBD1, TRBD2	TRBJ2-7	NA	NA
P1299_1312	CAVSGSARQLTF	0	CASSVATEGYEQYF	7	NA	NA	TRAV12-2	TRAJ22	TRBV9	TRBD1, TRBD2	TRBJ2-7	NA	NA
P1299_1341	CAVNNARLMF	0	CASSSTQGAAYGYTF	7	NA	NA	TRAV12-2	TRAJ31	TRBV27	TRBD1	TRBJ1-2	NA	NA
P1299_1346	CAVNTDKLIF	0	CSVDRRADEQFF	6	NA	NA	TRAV12-2	TRAJ34	TRBV29-1	TRBD2	TRBJ2-1	NA	NA
P1299_1358	CALNTGGFKTIF	0	CASSLFPDNYGYTF	4	NA	NA	TRAV8-1	TRAJ9	TRBV27	TRBD1, TRBD2	TRBJ1-2	NA	NA
P1299_1359	CVGAGSYQLTF	0	CASSGTGVSPLHF	1	NA	NA	TRAV12-1	TRAJ28	TRBV5-1	TRBD1	TRBJ1-6	NA	NA
P1299_1369	CIVREWDNYGQNFVF	0	CASSQVAKMAKDNYGYTF	18	NA	NA	TRAV26-1	TRAJ26	TRBV4-3	TRBD1, TRBD2	TRBJ1-2	NA	NA
P1299_1374	CAGSASKIIF	0	CASSPGTSGAYEQYF	7	NA	NA	TRAV12-2	TRAJ3	TRBV5-1	TRBD2	TRBJ2-7	NA	NA
P1299_1396	CAVKDDKIIF	0	CASTGTGGFSYNEQFF	7	NA	NA	TRAV12-2	TRAJ30	TRBV25-1	TRBD1	TRBJ2-1	NA	NA
P1299_1430	CAVSGYSTLTF	0	CASSAQGAYGYTF	6	NA	NA	TRAV12-2	TRAJ11	TRBV6-5	TRBD1	TRBJ1-2	NA	NA
P1299_1431	CAVGTYKYIF	0	CSATEAGGPGNEQFF	12	NA	NA	TRAV12-2	TRAJ40	TRBV20-1	TRBD2	TRBJ2-1	NA	NA
P1299_1472	CAVSASKIIF	0	CASNTGTDSYEQYF	6	NA	NA	TRAV12-2	TRAJ3	TRBV11-2	TRBD1	TRBJ2-7	NA	NA
P1299_1476	CVVNTDKLIF	0	CASSGSSGYEQYF	6	NA	NA	TRAV12-1	TRAJ34	TRBV6-5	TRBD2	TRBJ2-7	NA	NA
